# Supplementary material for: Implementation and effectiveness of a physician-focused peer support program
Source: PLoS One. 2023 Nov 1;18(11):e0292917. doi: 10.1371/journal.pone.0292917 (PMC10619771; doi:10.1371/journal.pone.0292917)
Supplement: S3 File — (XLSX) [file pone.0292917.s004.xlsx]

## Sheet: POST Training Feedback Survey
Start time	Completion time	Overall you would rate this training:	This training focused largely on formal avenues of support. An additional goal of the POST program is to shift culture towards mutual support in all of our interactions. Did this training give you...	Based on this course, I can navigate the resources available to my colleagues after a difficult or adverse event.	What is still unclear?	I understand my role as a peer supporter in my residency program / department after this training:	What is still unclear?2	How well do you understand the referral processes for POST in your department?	What is still unclear?	What part of this training did you get the most out of?	What are ways this training could be improved?	Understanding that Zoom has inherent limitations, Zoom as a platform for this training was:	Any other feedback specifically on the virtual platform used for this training?	Please add anything else you want us to know, ideas you have for improving or changing the training, or any other feedback here.
2021-02-16 12:56:44	2021-02-16 12:58:43	Excellent	Yes	Agree		Extremely well		extremely well		The practice sessions, especially on how to do the red flag assessments	More time on the practice session, esp the red flag assessments	Good		Maybe some case based scenarios? Like setting up a hypothetical situation and having us practice with that scenario?
2021-02-16 12:56:11	2021-02-16 13:03:14	Good	Yes	Agree		Somewhat well		somewhat well		role playing, sample statements	access to slides, framework, resource slide or list	Neutral
2021-02-16 14:19:43	2021-02-16 14:22:19	Good	Yes	Agree		Somewhat well	Will referral to POST potentially compromise privileges or standing?	extremely well		Resources provided	As a person of color, I have discussed with other POC how racism has been a direct contributor to burnout. The ACGME also recently presented on Racism in Medical Education and how BIPOC trainees have reported racism as a direct contributor to racism, in addition to secondary trauma. How can this be handled while also balancing our responsibility to report racism in the workplace?	Good	Breakout rooms were well organized. Overall went very smoothly.	Incorporate an anti-racism component to this. Have more BIPOC supporters.
2021-02-18 06:34:59	2021-02-18 06:36:28	Excellent	Yes	Strongly disagree		Extremely well		extremely well		Role plays		Good
2021-02-23 11:54:03	2021-02-23 11:56:40	Excellent	Yes	Agree		Extremely well	I can't think of anything right now! It was a great training.	somewhat well		The practice sessions were very helpful!	I thought the training was a very good balance of small group sessions and larger group sessions. I really can't think of ways to improve the training at this time! I think it was really valuable.	Good	Teams worked as well as a virtual platform can I think!	I found the training very helpful! Thank you!
2021-01-14 12:36:48	2021-01-14 12:38:42	Excellent	Yes	Agree		Somewhat well	I think I need to do one before truly understanding	Somewhat well		Role playing was helpful		Great		Thank you!
2021-01-14 12:36:49	2021-01-14 12:40:14	Excellent	Yes	Strongly agree		Somewhat well	I think it will just take some time of getting used to getting referrals and acting on them, This was supper helpful and starting the process will further solidify it.	Somewhat well	Again, will have to see where there opportunities are and go from there..	the break out rooms. Having our EAP guru was awesome!	It was a great training.	Great
2021-01-14 12:37:24	2021-01-14 12:41:06	Excellent	Yes	Agree		Extremely well		Somewhat well	whether it is all still confidential if it is impacting patient care - ex. if the alcohol dependence requires PWB committee, but then does the PWB committee have to report the case to the chiefs at that point if it is affecting care?	the phrasing that we can use to help guide these conversations, the role playing/breakout sessions were good	go through difficult scenarios that come up. ex. physician wants to discuss clinical details and whether he/she did something wrong - who to refer them to for that. ex. physician not wanting to follow up but you are worried about his/her wellbeing - should we refer to PWC?	Great
2021-01-14 12:38:24	2021-01-14 12:41:43	Excellent	Yes	Strongly agree		Extremely well		Extremely well		the practice modules. really helpful to practice and experience that parts of the interaction that made me nervous	I think it would have been useful to address cultural issues. we tend to see "physician culture" as a little monolithic but I think some acknowledgment of cultural differences in how we experience stress would have been helpful	Good	very smooth zooming!
2021-01-14 12:36:59	2021-01-14 12:41:44	Excellent	Yes	Strongly agree		Extremely well		Extremely well		the breakout sessions were very useful - great way to practice	more time during breakout sessions + a followup meeting/training esp since this is a new thing for AFM that is being rolled out	Neutral	Teams is so easy to use	a script will be useful to just have on hand (instead of my usual winging it / instinctual things I say to help folks open up)
2021-01-14 12:36:47	2021-01-14 12:48:20	Excellent	Yes	Agree		Somewhat well	I'm sure something will come up :)	Extremely well		the break out session with an EAP provider	it would be cool to have a trouble shooting guide on what scenarios seasoned POST providers found challenging and how they overcame them.	Neutral
2021-01-14 12:36:48	2021-01-14 13:23:41	Excellent	Yes	Agree		Extremely well		Extremely well		Practice sessions	Not sure if there is a way to make it shorter, as all of it was very usefu, but hard to block a full 4 hours	Good
2021-01-14 17:00:14	2021-01-14 17:06:51	Excellent	Yes	Agree		Somewhat well	the continuum on which POST, EAP and PWC exist has some grey areas	Extremely well		The breakout role play sessions were very valuable, if we could have more--perhaps 6 mini break out sessions in which practice of each of the outlined 6 steps was available	smaller whole group and more breakout sessions	Good	The virtual platform because of technical hiccups is inherently limited	Utilizing the actors used in the communication courses could be interesting for the role plays
2021-01-14 17:42:53	2021-01-14 17:52:29	Excellent	Yes	Agree		Somewhat well	More just the logistics of how this program will be utilized by colleagues, how will we get referrals or connected to our colleagues, and how it will go. But I think the training really covered everything -- it's now just a matter of doing it.	Somewhat well	I'm wondering if the dept gets an email if that will be enough. Will there be word-of-mouth? Will this be something that colleagues utilize? Will they contact individual supporters or our coordinator? I know those were addressed, so perhaps the only way to get more clarity would be to hear how it's going in depts that have already started with the POST program.	All of it was useful (which is rare in a training :) -- The role-playing was very helpful, too.	I thought it was great. Perhaps showing up data or illustrations of how it's being utilized in other depts would be helpful. But I know it's new so perhaps that doesn't really exist yet. Otherwise it was spot on! Thank you!	Great	The breakout rooms were well done.	I thought it was really good! One question I wanted to ask but didn't have an avenue and then we ran out of time came up in our breakout group: is there debriefing for us as providers after discussing with colleagues. I wonder if supporters experience secondary trauma from this. Would we talk to our champion about debriefing? That's all. Otherwise great!
2021-01-19 13:38:36	2021-01-19 13:43:20	Excellent	Yes	Strongly agree		Extremely well		Extremely well				Neutral
2021-09-11 11:03:33	2021-09-11 11:05:19	Excellent	Yes	Strongly agree		Extremely well		Extremely well		the discussions from the [speakers]	I don't like role playing so take that away	Great
2021-09-11 11:26:06	2021-09-11 11:27:55	Excellent	Yes	Strongly agree		Extremely well		Extremely well		practice with colleagues and learning about Kaiser EAP	return to in-person when safe	Good
2021-09-17 13:36:10	2021-09-17 13:53:34	Excellent	Yes	Strongly agree		Extremely well		Extremely well		Learning more about EAP and PWC.	I think it would have been helpful to discuss EAP and PWC before our first breakout session. We knew we were supposed to offer these services during our first role playing session, but no one in my group was very familiar with them. Also, two 10 min breaks would have been nice, rather than a 5 min and a 7 min break for a 4 hour training course.	Great
2021-10-05 21:00:36	2021-10-05 21:07:41	Excellent	Yes	Strongly agree		Extremely well		Extremely well		How to engage a colleague to discuss his/her feelings but not the case(s) involved that was (were) causing the distress.	Hearing the feedback from colleagues who received counseling from the peer supporters through this program will show the impact of this program.	Good	good to have the chance of role playing after being placed in a chat room with a few other colleagues.
2021-10-11 12:42:28	2021-10-11 12:52:29	Good	Yes	Agree		Extremely well		Extremely well		knowing available resources	less time running through team exercises - it was too forced to really be helpful I think. Better for you guys to just go over some examples with useful scripting.	Neutral	would definitely be better in person to allow for more candid discussion/ interaction
2021-07-30 12:33:44	2021-07-30 12:40:34	Excellent	Yes	Strongly agree		Extremely well		Extremely well		learning about resources and tools, breakout sessions	presenting info about EAP/PWB early in the presentation would be helpful to better frame the presentation	Great		You're doing a great job leading this program.
2021-07-30 13:16:13	2021-07-30 13:20:05	Excellent	Yes	Strongly agree		Extremely well		Extremely well		Practicing dialogue with peers, wording, understanding direction of conversation	May be helpful to see examples of difficult encounters with different personality types. Would help us tailor our approach when dealing with an angry vs. avoidant personalities.	Great	No
2021-07-31 08:25:52	2021-07-31 08:26:24	Excellent	Yes	Agree		Somewhat well		Somewhat well				Great
2021-08-01 17:16:12	2021-08-01 17:18:11	Excellent	Yes	Strongly agree		Extremely well		Extremely well			Actually, I thought the training was very good. No complaints. It is hard to do this in a virtual setting, but I think it worked out pretty well.	Great
2022-01-24 12:26:36	2022-01-24 12:28:19	Excellent	Yes	Agree		Extremely well		Extremely well		the role-playing	it was very well-organized	Great	n/a	n/a
2022-01-24 12:26:40	2022-01-24 12:29:26	Excellent	Yes	Agree		Extremely well		Extremely well		presentation was great, breakout rooms were particularly helpful to practice skills.	To shorten, but a lot of information was covered	Good	NA	NA
2022-01-24 12:27:36	2022-01-24 12:29:41	Excellent	Yes	Strongly agree		Extremely well		Extremely well		Practice time and getting a chance to try out different phrasings.	N/A	Great	I thought the breakout rooms was very cool.
2022-01-25 13:20:48	2022-01-25 13:22:31	Excellent	Yes	Agree		Somewhat well	Experience of doing so	Somewhat well	Experience of doing so	Slide show presentation		Great
2020-07-24 12:32:29	2020-07-24 12:35:54	Excellent	Yes	Strongly agree		Extremely well		Extremely well				Great	It was a great meeting and so much information was passed on but was all relevant and technology was also smooth. I found [the main speaker] to be awesome. I'm looking forward to this program.
2020-07-24 15:20:47	2020-07-24 15:23:22	Good	Yes	Strongly agree		Extremely well		Extremely well		All of it!	Clearer slides regarding the role/pathways the different support options (PWB/EAP/POST) and maybe highlighting the differences or ways in which they complement each other.	Good
2020-07-28 09:39:17	2020-07-29 10:10:50	Excellent	Yes	Strongly agree		Extremely well		Extremely well		Input from [our risk leader] was very helpful, as well as discussion of available resources	For virtual training, it was very good!!	Great	Breakout rooms are a great feature, teams seems to be best for this
2020-07-30 13:33:18	2020-07-30 13:44:20	Excellent	Yes	Strongly agree		Extremely well		Extremely well		I liked hearing about the trauma exposure response and the med-legal considerations of POST. I also learned more about what EAP and PWBC services are and the referral process.	I think it was run superbly. I really enjoyed it.	Great	Honestly, the best run virtual course I have participated in. The small group sessions were well worked into the program.
2020-09-03 17:33:12	2020-09-03 17:34:30	Excellent	Yes	Agree		Extremely well		Somewhat well		Role playing situations	Decrease length, more role playing?	Great	Good amount of interactivity, great that it involved role playing and demonstrations
2020-09-03 17:33:45	2020-09-03 17:35:16	Excellent	Yes	Strongly agree		Extremely well		Extremely well		The part 2 training was amazing	It would be good to have a senior member (previous POST training and experience) in all the practice groups so that we can go through the very difficult scenarios. Otherwise, perfect!	Great
2020-09-03 17:33:15	2020-09-03 17:35:22	Excellent	Yes	Agree		Extremely well		Somewhat well		the observation rounds were very helpful to verbalize and work through scenarios.		Good
2020-09-03 17:33:20	2020-09-03 17:36:30	Excellent	Yes	Strongly agree		Extremely well		Extremely well		guided breakout sessions and feedback	it was great	Great	very solid
2020-09-03 17:35:00	2020-09-03 17:39:05	Excellent	Yes	Strongly agree		Extremely well		Extremely well		The diagram about compassion fatigue/secondary trauma, as well as the circle of symptoms were very helpful references. The practice sessions were immensely valuable to practice the skills in real time, and will make the first support outreach much less awkward.	more skills practice ie very short scenarios with a red flag to address, etc.	Great		The main speaker is a fantastic moderator for these training sessions - obviously very knowledgeable about POST and communication skills in general, and very thoughtful and practical in addressing questions and concerns that came up.
